# Supplementary material for: The Persistence of Memory: Behavioral Analysis and Arm Usage of a Nine-Armed Octopus vulgaris
Source: Animals (Basel). 2025 Apr 3;15(7):1034. doi: 10.3390/ani15071034 (PMC11987900; doi:10.3390/ani15071034)
Supplement: Supplementary file 1 [file animals-15-01034-s001.zip]

Archive with 8 entries (8 files):
- animals-3513737-SM.pdf
- Video_S1.mp4
- Video_S2.mp4
- Video_S3.mp4
- Video_S4.mp4
- Video_S5.mp4
- Video_S6.mp4
- Video_S7.mp4
